# Supplementary material for: Dynamic Evolution of Retroviral Envelope Genes in Egg-Laying Mammalian Genomes
Source: Mol Biol Evol. 2023 Apr 17;40(5):msad090. doi: 10.1093/molbev/msad090 (PMC10152393; doi:10.1093/molbev/msad090)
Supplement: msad090_Supplementary_Data [file msad090_supplementary_data.zip]

Archive with 9 entries (9 files):
- 230322_Dataset_S4.xlsx
- 230322_Dataset_S5.xlsx
- 230322_Dataset_S6.xlsx
- 230322_Dataset_S7.xlsx
- 230322_Dataset_S8.xlsx
- 230322_MBE_FigS1.docx
- 230322_Dataset_S1.xlsx
- 230322_Dataset_S2.docx
- 230322_Dataset_S3.xlsx
