# Supplementary material for: Dynamic Evolution of Retroviral Envelope Genes in Egg-Laying Mammalian Genomes
Source: Mol Biol Evol. 2023 Apr 17;40(5):msad090. doi: 10.1093/molbev/msad090 (PMC10152393; doi:10.1093/molbev/msad090)
Supplement: msad090_Supplementary_Data [file msad090_supplementary_data.zip › 230322_Dataset_S4.xlsx]

## Sheet: Dataset_S5
Supplementary data set S4. Genomic information of 24 marsupial species, five representative eutherian species, and best-hit results of the FASTA searches.
Scientific name	Common name	Taxonomy	ID	FASTA best-hit GenBank ID	FASTA best-hit start	FASTA best-hit end	FASTA best-hit E-value
Antechinus flavipes	yellow-footed antechinus	Marsupials	GCF_5F016432865.1	NC_067401.1	178579524	178580863	1.8e-98
Antechinus stuartii	brown antechinus	Marsupials	GCA_5F016696395.1	MU174440.1	3341875	3343214	2.7e-98
Bettongia penicillata ogilbyi	brush-tailed bettong	Marsupials	GCA_5F023548195.1	JAJHZJ010000502.1	882599	884106	3.3e-109
Dasyurus viverrinus	eastern quoll	Marsupials	GCA_5F020854095.1	CM036998.1	284110076	284110762	2.5e-25
Dromiciops gliroides	monito del monte	Marsupials	GCF_5F019393635.1	NC_057861.1	167427418	167428592	2.1e-98
Gracilinanus agilis	agile gracile opossum	Marsupials	GCF_5F016433145.1	NC_058131.1	468270834	468271370	7.4e-16
Gymnobelideus leadbeateri	Leadbeater's possum	Marsupials	GCA_5F011680675.1	WOXC01010130.1	194484	195342	1.3e-86
Lagorchestes hirsutus	rufous hare-wallaby	Marsupials	GCA_5F028533205.1	JAPYYB010030847.1	2311	2980	3e-98
Macropus fuliginosus	western grey Kangaroo	Marsupials	GCA_5F028583105.1	JAQMYV010090349.1	544	952	8.9e-14
Macropus giganteus	eastern grey kangaroo	Marsupials	GCA_5F028627215.1	CM053630.1	411847313	411847714	3e-14
Monodelphis domestica	gray short-tailed opossum	Marsupials	GCF_5F000002295.2	NC_008803.1	450199858	450200661	5.9e-21
Myrmecobius fasciatus	numbat	Marsupials	GCA_5F023553655.1	JAJPUD010038063.1	6740	7791	1.6e-89
Notamacropus eugenii	tammar wallaby	Marsupials	GCA_5F028372415.1	CM051816.1	353019437	353020993	1.6e-102
Petaurus sp. PSGF00001	lesser gliding possums	Marsupials	GCA_5F028583685.1	JAMXIF010000034.1	9360115	9360947	1.6e-84
Phalanger gymnotis	ground cuscus	Marsupials	GCA_5F028646595.1	JAQQSZ010179752.1	148	659	1.7e-89
Phascolarctos cinereus	koala	Marsupials	GCF_5F002099425.1	NW_018344031.1	1268786	1269573	8.4e-93
Potorous gilbertii	Gilbert's potoroo	Marsupials	GCA_5F028658325.1	CM053770.1	155966782	155968366	3.1e-134
Pseudocheirus occidentalis	western ringtail oppossum	Marsupials	GCA_5F028646575.1	JAQQSW010088162.1	58	1281	9e-77
Pseudochirops corinnae	golden ringtail possum	Marsupials	GCA_5F028646515.1	CM053589.1	121675603	121676787	1e-143
Pseudochirops cupreus	coppery ringtail possum	Marsupials	GCA_5F028627135.1	JAQQSU010103380.1	600	1738	5.1e-139
Sarcophilus harrisii	Tasmanian devil	Marsupials	GCF_5F902635505.1	NC_045427.1	165918650	165919819	1.7e-112
Thylacinus cynocephalus	Tasmanian wolf	Marsupials	GCA_5F007646695.3	CM040576.1	198142805	198143005	5.4e-21
Trichosurus vulpecula	common brushtail	Marsupials	GCF_5F011100635.1	NC_050576.1	357331986	357333581	4.6e-138
Vombatus ursinus	common wombat	Marsupials	GCF_5F900497805.2	NW_020951839.1	330	1966	6e-125
Bos taurus	cattle	Laurasiatheria/Eutheria	GCF_5F002263795.2	NC_037348.1	17163425	17163893	9.4e-35
Elephas maximus indicus	Asiatic elephant	Afrotheria/Eutheria	GCF_5F024166365.1	-	-	-	-
Homo sapiens	human	Euarchonta/Eutheria	GCF_5F000001405.40	NC_000012.12	1710958	1711477	5.3e-29
Mus musculus	house mouse	Glires/Eutheria	GCF_5F000001635.27	NC_000085.7	8116149	8117559	7.5e-63
Tolypeutes matacus	southern three-banded armadillo	Xenarthra/Eutheria	GCA_5F026826555.1	JAKSZT010054569.1	1673864	1675423	9.8e-102
