# Supplementary material for: Dynamic Evolution of Retroviral Envelope Genes in Egg-Laying Mammalian Genomes
Source: Mol Biol Evol. 2023 Apr 17;40(5):msad090. doi: 10.1093/molbev/msad090 (PMC10152393; doi:10.1093/molbev/msad090)
Supplement: msad090_Supplementary_Data [file msad090_supplementary_data.zip › 230322_Dataset_S5.xlsx]

## Sheet: Dataset_S4
Supplementary data set S5. Reperesentative retroviruses used for phylogenetic trees
Name	Abbreviation	Accession number	Phylogenetic tree
Rous sarcoma virus	RSV	NC_001407.1	Fig 1, Fig 3, Fig S1
Avian leukosis virus	ALV	NC_001408.1	Fig 1, Fig 3, Fig S1
Jaagsiekte sheep retrovirus	JSRV	NC_001494.1	Fig 1, Fig 3, Fig S1
Mouse mammary tumor virus	MMTV	NC_001503.1	Fig 1, Fig 3, Fig S1
Human endogenous retrovirus K113	HERVK	NC_022518.1	Fig 1, Fig 3, Fig S1
Reticuloendotheliosis virus	REV	NC_006934.1	Fig 1, Fig 3, Fig S1
Squirrel monkey retrovirus	SMRV	NC_001514.1	Fig 1, Fig 3, Fig S1
Mason-Pfizer monkey virus	MPMV	NC_001550.1	Fig 1, Fig 3, Fig S1
Koala retrovirus	KoRV	NC_039228.1	Fig 1, Fig 3, Fig S1
Moloney murine leukemia virus	MMLV	NC_001501.1	Fig 1, Fig 3, Fig S1
Feline leukemia virus	FeLV	NC_001940.1	Fig 1, Fig 3, Fig S1
Human T-lymphotropic virus 4	HTLV	NC_011800.1	Fig 1, Fig 3, Fig S1
Bovine leukemia virus	BLV	NC_001414.1	Fig 1, Fig 3, Fig S1
Feline leukemia virus	FIV	NC_001482.1	Fig 1, Fig 3, Fig S1
Human immunodeficiency virus 1	HIV	NC_001802.1	Fig 1, Fig 3, Fig S1
Walleye dermal sarcoma virus	WDSV	NC_001867.1	Fig 1, Fig 3, Fig S1
Snakehead retrovirus	SnRV	NC_001724.1	Fig 1, Fig 3, Fig S1
Simian foamy virus	SFV	NC_001364.1	Fig 1, Fig 3, Fig S1
Feline foamy virus	FFV	NC_039242.1	Fig 1, Fig 3, Fig S1
Bovine foamy virus	BFV	NC_001831.1	Fig 1, Fig 3, Fig S1
Echidna ERV	-	AGV92857.1	Fig 5A
Simian retrovirus 1	SRV-1	AAA47733.1	Fig 5A
Mason-Pfizer monkey virus	MPMV	AAA47712.1	Fig 5A
RD114 retrovirus	RD114	YP_001497149.1	Fig 5A
Reticuloendotheliosis virus	REV	YP_223872.1	Fig 5A
Spleen necrosis virus	SNV	AAZ57419.1	Fig 5A
Baboon endogenous virus	BaEV	YP_009109691.1	Fig 5A
syncytin-1	-	NP_055405.3	Fig 5A
syncytin-A	-	NP_001013773.1	Fig 5A
syncytin-B	-	NP_775596.1	Fig 5A
