# Supplementary material for: Dynamic Evolution of Retroviral Envelope Genes in Egg-Laying Mammalian Genomes
Source: Mol Biol Evol. 2023 Apr 17;40(5):msad090. doi: 10.1093/molbev/msad090 (PMC10152393; doi:10.1093/molbev/msad090)
Supplement: msad090_Supplementary_Data [file msad090_supplementary_data.zip › 230322_Dataset_S6.xlsx]

## Sheet: Dataset_S6
Supplementary data set S6. RNA-seq datasets used for expression analyses
Species	Tissue	SRA_ID	Reference
Tachyglossus aculeatus	Liver	SRR10530483	Zhou et al. 2021
Tachyglossus aculeatus	Kidney	SRR10530484	Zhou et al. 2021
Tachyglossus aculeatus	Testis	SRR10530485	Zhou et al. 2021
Tachyglossus aculeatus	Heart	SRR10530486	Zhou et al. 2021
Tachyglossus aculeatus	Brain	SRR10530487	Zhou et al. 2021
Tachyglossus aculeatus	Kidney	SRR10530488	Zhou et al. 2021
Tachyglossus aculeatus	Ovary	SRR10530489	Zhou et al. 2021
Tachyglossus aculeatus	Liver	SRR10530490	Zhou et al. 2021
Tachyglossus aculeatus	Cerebellum	SRR10530491	Zhou et al. 2021
Tachyglossus aculeatus	Heart	SRR10530492	Zhou et al. 2021
Tachyglossus aculeatus	Brain	SRR10530493	Zhou et al. 2021
Ornithorhynchus anatinus	Brain	SRR5412222	Marin et al. 2017
Ornithorhynchus anatinus	Brain	SRR5412223	Marin et al. 2017
Ornithorhynchus anatinus	Brain	SRR5412224	Marin et al. 2017
Ornithorhynchus anatinus	Brain	SRR5412225	Marin et al. 2017
Ornithorhynchus anatinus	Heart	SRR5412226	Marin et al. 2017
Ornithorhynchus anatinus	Heart	SRR5412227	Marin et al. 2017
Ornithorhynchus anatinus	Heart	SRR5412228	Marin et al. 2017
Ornithorhynchus anatinus	Heart	SRR5412229	Marin et al. 2017
Ornithorhynchus anatinus	Kidney	SRR5412230	Marin et al. 2017
Ornithorhynchus anatinus	Kidney	SRR5412231	Marin et al. 2017
Ornithorhynchus anatinus	Kidney	SRR5412232	Marin et al. 2017
Ornithorhynchus anatinus	Kidney	SRR5412233	Marin et al. 2017
Ornithorhynchus anatinus	Liver	SRR5412234	Marin et al. 2017
Ornithorhynchus anatinus	Liver	SRR5412235	Marin et al. 2017
Ornithorhynchus anatinus	Liver	SRR5412236	Marin et al. 2017
Ornithorhynchus anatinus	Liver	SRR5412237	Marin et al. 2017
Ornithorhynchus anatinus	Ovary	SRR5412238	Marin et al. 2017
Ornithorhynchus anatinus	Ovary	SRR5412239	Marin et al. 2017
Ornithorhynchus anatinus	Testis	SRR5412240	Marin et al. 2017
Ornithorhynchus anatinus	Testis	SRR5412241	Marin et al. 2017
