# Supplementary material for: Dynamic Evolution of Retroviral Envelope Genes in Egg-Laying Mammalian Genomes
Source: Mol Biol Evol. 2023 Apr 17;40(5):msad090. doi: 10.1093/molbev/msad090 (PMC10152393; doi:10.1093/molbev/msad090)
Supplement: msad090_Supplementary_Data [file msad090_supplementary_data.zip › 230322_Dataset_S8.xlsx]

## Sheet: Dataset_S8
Supplementary data set S8. Primers.
Purpose	Template	Primer (5' to 3')
SNV-Env for phCMV3-SNV-Env	pPR102	CGAGCTCAAGCTTCGCCACCATGGACTGTCTCACCAAC	Forward
		ACATCGTATGGGTAGTCATTGACCTAGGGTATCCATC	Reverse
Human ASCT1 for phCMV3-hsASCT1	Human cDNA	CGAGCTCAAGCTTCGCCACCATGGAGAAGAGCAACGAG	Forward
		ACATCGTATGGGTAGAGAACCGACTCCTTGGATTCCAG	Reverse
Human ASCT2 for phCMV3-hsASCT1	Human cDNA	CGAGCTCAAGCTTCGCCACCATGGTGGCCGATCCTCCT	Forward
		ACATCGTATGGGTAGGCCATGACTGATTCCTTCTCAGAG	Reverse
piggyBac backgone plasmid	pPB-EGFP-Puro	ACCCAGCTTTCTTGTACAAAG	Forward
		GGTGGCAGCCTGCTTTTTTGTAC	Reverse
Echidna ASCT1 for pPB-tacASCT1	Synthesized DNA	AAGCAGGCTGCCACCATGACCTACGTTAGTC	Forward
		ACAAGAAAGCTGGGTTTAAGCGTAATCCGGAACATC	Reverse
Echidna ASCT2 for pPB-tacASCT2	Synthesized DNA	AAGCAGGCTGCCACCATGGAAGCCAGTCC	Forward
		ACAAGAAAGCTGGGTTTAAGCGTAATCCGGAACATC	Reverse
