# Supplementary material for: Dynamic Evolution of Retroviral Envelope Genes in Egg-Laying Mammalian Genomes
Source: Mol Biol Evol. 2023 Apr 17;40(5):msad090. doi: 10.1093/molbev/msad090 (PMC10152393; doi:10.1093/molbev/msad090)
Supplement: msad090_Supplementary_Data [file msad090_supplementary_data.zip › 230322_Dataset_S1.xlsx]

## Sheet: Dataset_S1
Supplementary data set S1. Envelope-derived ORFs in the platypus and echidna genomes.
Env ID	Name	Length (codon)	Species	Coordinate	Direction	Location	Neighbor genes
Ornithorhynchus_anatinus:NC_053176.1:3866880-3868136:+	Env-Oan1	419	Ornithorhynchus_anatinus	NC_053176.1:3866880-3868136	+	intergenic	LOC114808662-LOC114808662
Ornithorhynchus_anatinus:NC_041752.1:8479468-8481132:+	Env-Oan2	555	Ornithorhynchus_anatinus	NC_041752.1:8479468-8481132	+	intergenic	LOC120638137-LOC120638137
Tachyglossus_aculeatus:NC_052083.1:32893059-32894822:-	Env-Tac1	588	Tachyglossus_aculeatus	NC_052083.1:32893059-32894822	-	overlap	LOC119939965
Tachyglossus_aculeatus:NW_024044891.1:125470-127458:+	Env-Tac2	663	Tachyglossus_aculeatus	NW_024044891.1:125470-127458	+	overlap	LOC119923291
Tachyglossus_aculeatus:NW_024044830.1:6539377-6541332:-	Env-Tac3.1	652	Tachyglossus_aculeatus	NW_024044830.1:6539377-6541332	-	intergenic	LOC119921602-LOC119921603
Tachyglossus_aculeatus:NC_052101.1:3853223-3855178:-	Env-Tac3.2	652	Tachyglossus_aculeatus	NC_052101.1:3853223-3855178	-	intergenic	LOC119949804-DCDC2C
Tachyglossus_aculeatus:NC_052069.1:122839919-122841874:+	Env-Tac3.3	652	Tachyglossus_aculeatus	NC_052069.1:122839919-122841874	+	intergenic	PAPPA-TNC
Tachyglossus_aculeatus:NW_024044829.1:4871786-4873741:+	Env-Tac3.4	652	Tachyglossus_aculeatus	NW_024044829.1:4871786-4873741	+	intergenic	LOC119921284-LOC119921286
Tachyglossus_aculeatus:NW_024044829.1:2977230-2979122:-	Env-Tac3.5	631	Tachyglossus_aculeatus	NW_024044829.1:2977230-2979122	-	intergenic	LOC119921258-LOC119921262
Tachyglossus_aculeatus:NC_052083.1:21793704-21795587:+	Env-Tac3.6	628	Tachyglossus_aculeatus	NC_052083.1:21793704-21795587	+	intergenic	LOC119940047-LOC119939951
Tachyglossus_aculeatus:NW_024044921.1:90908-92776:+	Env-Tac3.7	623	Tachyglossus_aculeatus	NW_024044921.1:90908-92776	+	NA	NA
Tachyglossus_aculeatus:NC_052068.1:105358910-105360766:-	Env-Tac3.8	619	Tachyglossus_aculeatus	NC_052068.1:105358910-105360766	-	intergenic	LOC119925352-LOC119925353
Tachyglossus_aculeatus:NW_024044829.1:7011669-7013516:-	Env-Tac3.9	616	Tachyglossus_aculeatus	NW_024044829.1:7011669-7013516	-	intergenic	LOC119921224-LOC119921257
Tachyglossus_aculeatus:NW_024045049.1:16974-18794:-	Env-Tac3.10	607	Tachyglossus_aculeatus	NW_024045049.1:16974-18794	-	NA	NA
Tachyglossus_aculeatus:NC_052066.1:127607946-127609598:-	Env-Tac3.11	551	Tachyglossus_aculeatus	NC_052066.1:127607946-127609598	-	intergenic	ADGRB3-LOC119927264
Tachyglossus_aculeatus:NW_024044830.1:6407829-6409481:-	Env-Tac3.12	551	Tachyglossus_aculeatus	NW_024044830.1:6407829-6409481	-	intergenic	LOC119921598-LOC119921600
Tachyglossus_aculeatus:NC_052070.1:100939473-100941125:+	Env-Tac3.13	551	Tachyglossus_aculeatus	NC_052070.1:100939473-100941125	+	intergenic	LOC119928520-WDR93
Tachyglossus_aculeatus:NC_052101.1:58002355-58003968:+	Env-Tac3.14	538	Tachyglossus_aculeatus	NC_052101.1:58002355-58003968	+	intergenic	TWF2-LOC119919764
Tachyglossus_aculeatus:NC_052101.1:73825765-73827372:+	Env-Tac3.15	536	Tachyglossus_aculeatus	NC_052101.1:73825765-73827372	+	overlap	ACOX2
Tachyglossus_aculeatus:NW_024044830.1:5155398-5156945:+	Env-Tac3.16	516	Tachyglossus_aculeatus	NW_024044830.1:5155398-5156945	+	intergenic	LOC119921614-LOC119921592
Tachyglossus_aculeatus:NW_024045096.1:617611-619044:+	Env-Tac3.17	478	Tachyglossus_aculeatus	NW_024045096.1:617611-619044	+	intergenic	LOC119924215-LOC119924221
Tachyglossus_aculeatus:NC_052096.1:249817-251070:-	Env-Tac3.18	418	Tachyglossus_aculeatus	NC_052096.1:249817-251070	-	intergenic	LOC119946808-LOC119947123
Tachyglossus_aculeatus:NC_052091.1:20275188-20277056:+	Env-Tac4.1	623	Tachyglossus_aculeatus	NC_052091.1:20275188-20277056	+	overlap	LOC119946042
Tachyglossus_aculeatus:NW_024044863.1:979096-980583:+	Env-Tac4.2	496	Tachyglossus_aculeatus	NW_024044863.1:979096-980583	+	intergenic	LOC119923009-LOC119923009
Tachyglossus_aculeatus:NC_052094.1:3575683-3577032:-	Env-Tac4.3	450	Tachyglossus_aculeatus	NC_052094.1:3575683-3577032	-	overlap	SLC22A23
Tachyglossus_aculeatus:NW_024044837.1:2480699-2483647:+	Env-Tac5.1	983	Tachyglossus_aculeatus	NW_024044837.1:2480699-2483647	+	intergenic	LOC119921756-LOC119921789
Tachyglossus_aculeatus:NW_024044936.1:115035-117212:-	Env-Tac5.2	726	Tachyglossus_aculeatus	NW_024044936.1:115035-117212	-	NA	NA
Tachyglossus_aculeatus:NW_024044908.1:96015-98159:+	Env-Tac5.3	715	Tachyglossus_aculeatus	NW_024044908.1:96015-98159	+	NA	NA
Tachyglossus_aculeatus:NC_052067.1:49316139-49318223:-	Env-Tac5.4	695	Tachyglossus_aculeatus	NC_052067.1:49316139-49318223	-	overlap	LOC119941618
Tachyglossus_aculeatus:NW_024044845.1:1933685-1935751:-	Env-Tac5.5	689	Tachyglossus_aculeatus	NW_024044845.1:1933685-1935751	-	intergenic	LOC119922557-LOC119922560
Tachyglossus_aculeatus:NC_052066.1:109719104-109721167:-	Env-Tac5.6	688	Tachyglossus_aculeatus	NC_052066.1:109719104-109721167	-	intergenic	LOC119930774-OSR1
Tachyglossus_aculeatus:NW_024044981.1:18108-20168:-	Env-Tac5.7	687	Tachyglossus_aculeatus	NW_024044981.1:18108-20168	-	intergenic	LOC119923799-LOC119923799
Tachyglossus_aculeatus:NW_024045095.1:1777652-1779712:-	Env-Tac5.8	687	Tachyglossus_aculeatus	NW_024045095.1:1777652-1779712	-	intergenic	LOC119924203-LOC119924196
Tachyglossus_aculeatus:NW_024044837.1:2301573-2303633:+	Env-Tac5.9	687	Tachyglossus_aculeatus	NW_024044837.1:2301573-2303633	+	intergenic	LOC119921787-LOC119921801
Tachyglossus_aculeatus:NW_024044857.1:539554-541614:+	Env-Tac5.10	687	Tachyglossus_aculeatus	NW_024044857.1:539554-541614	+	intergenic	LOC119922858-LOC119922858
Tachyglossus_aculeatus:NC_052067.1:49118070-49120127:-	Env-Tac5.11	686	Tachyglossus_aculeatus	NC_052067.1:49118070-49120127	-	intergenic	LOC119941596-LOC119941603
Tachyglossus_aculeatus:NW_024044829.1:15833224-15835281:-	Env-Tac5.12	686	Tachyglossus_aculeatus	NW_024044829.1:15833224-15835281	-	intergenic	LOC119921419-LOC119921421
Tachyglossus_aculeatus:NW_024044830.1:7620383-7622440:-	Env-Tac5.13	686	Tachyglossus_aculeatus	NW_024044830.1:7620383-7622440	-	intergenic	LOC119921607-LOC119921608
Tachyglossus_aculeatus:NC_052082.1:37167543-37169600:-	Env-Tac5.14	686	Tachyglossus_aculeatus	NC_052082.1:37167543-37169600	-	intergenic	LOC119939028-LOC119939626
Tachyglossus_aculeatus:NC_052089.1:1320187-1322244:-	Env-Tac5.15	686	Tachyglossus_aculeatus	NC_052089.1:1320187-1322244	-	intergenic	LOC119945283-LOC119945279
Tachyglossus_aculeatus:NC_052099.1:16216406-16218463:-	Env-Tac5.16	686	Tachyglossus_aculeatus	NC_052099.1:16216406-16218463	-	intergenic	LOC119948788-LOC119948790
Tachyglossus_aculeatus:NC_052101.1:52162967-52165024:-	Env-Tac5.17	686	Tachyglossus_aculeatus	NC_052101.1:52162967-52165024	-	intergenic	EFHB-SPOCK1
Tachyglossus_aculeatus:NW_024044845.1:1809419-1811476:-	Env-Tac5.18	686	Tachyglossus_aculeatus	NW_024044845.1:1809419-1811476	-	intergenic	LOC119922532-LOC119922557
Tachyglossus_aculeatus:NW_024044868.1:724773-726830:-	Env-Tac5.19	686	Tachyglossus_aculeatus	NW_024044868.1:724773-726830	-	intergenic	LOC119923105-LOC119923106
Tachyglossus_aculeatus:NW_024044874.1:40072-42129:-	Env-Tac5.20	686	Tachyglossus_aculeatus	NW_024044874.1:40072-42129	-	intergenic	LOC119923164-LOC119923164
Tachyglossus_aculeatus:NW_024044879.1:263534-265591:-	Env-Tac5.21	686	Tachyglossus_aculeatus	NW_024044879.1:263534-265591	-	intergenic	LOC119923207-LOC119923208
Tachyglossus_aculeatus:NW_024044919.1:78248-80305:-	Env-Tac5.22	686	Tachyglossus_aculeatus	NW_024044919.1:78248-80305	-	overlap	LOC119923599
Tachyglossus_aculeatus:NW_024044934.1:72250-74307:-	Env-Tac5.23	686	Tachyglossus_aculeatus	NW_024044934.1:72250-74307	-	intergenic	LOC119923684-LOC119923688
Tachyglossus_aculeatus:NW_024045092.1:1327733-1329790:-	Env-Tac5.24	686	Tachyglossus_aculeatus	NW_024045092.1:1327733-1329790	-	intergenic	LOC119923987-LOC119923958
Tachyglossus_aculeatus:NW_024045101.1:2255188-2257245:-	Env-Tac5.25	686	Tachyglossus_aculeatus	NW_024045101.1:2255188-2257245	-	intergenic	LOC119924412-LOC119924415
Tachyglossus_aculeatus:NW_024045101.1:686826-688883:-	Env-Tac5.26	686	Tachyglossus_aculeatus	NW_024045101.1:686826-688883	-	intergenic	LOC119924413-LOC119924411
Tachyglossus_aculeatus:NC_052066.1:77229028-77231085:+	Env-Tac5.27	686	Tachyglossus_aculeatus	NC_052066.1:77229028-77231085	+	intergenic	PLEKHB2-FAM168B
Tachyglossus_aculeatus:NW_024044829.1:3846911-3848968:+	Env-Tac5.28	686	Tachyglossus_aculeatus	NW_024044829.1:3846911-3848968	+	intergenic	LOC119921275-LOC119921280
Tachyglossus_aculeatus:NW_024044830.1:1819035-1821092:+	Env-Tac5.29	686	Tachyglossus_aculeatus	NW_024044830.1:1819035-1821092	+	intergenic	LOC119921553-LOC119921558
Tachyglossus_aculeatus:NC_052082.1:39853708-39855765:+	Env-Tac5.30	686	Tachyglossus_aculeatus	NC_052082.1:39853708-39855765	+	intergenic	LOC119939047-LOC119939718
Tachyglossus_aculeatus:NC_052083.1:21386691-21388748:+	Env-Tac5.31	686	Tachyglossus_aculeatus	NC_052083.1:21386691-21388748	+	intergenic	LOC119940039-LOC119940325
Tachyglossus_aculeatus:NC_052097.1:47791-49848:+	Env-Tac5.32	686	Tachyglossus_aculeatus	NC_052097.1:47791-49848	+	overlap	SLAIN2
Tachyglossus_aculeatus:NC_052101.1:6861846-6863903:+	Env-Tac5.33	686	Tachyglossus_aculeatus	NC_052101.1:6861846-6863903	+	intergenic	LOC119949812-TMEM18
Tachyglossus_aculeatus:NW_024044837.1:368550-370607:+	Env-Tac5.34	686	Tachyglossus_aculeatus	NW_024044837.1:368550-370607	+	intergenic	LOC119921764-LOC119921764
Tachyglossus_aculeatus:NW_024044837.1:2864605-2866662:+	Env-Tac5.35	686	Tachyglossus_aculeatus	NW_024044837.1:2864605-2866662	+	intergenic	LOC119921790-LOC119921792
Tachyglossus_aculeatus:NW_024044838.1:1764186-1766243:+	Env-Tac5.36	686	Tachyglossus_aculeatus	NW_024044838.1:1764186-1766243	+	intergenic	LOC119921885-LOC119921863
Tachyglossus_aculeatus:NW_024044920.1:166529-168586:+	Env-Tac5.37	686	Tachyglossus_aculeatus	NW_024044920.1:166529-168586	+	NA	NA
Tachyglossus_aculeatus:NW_024045090.1:526053-528110:+	Env-Tac5.38	686	Tachyglossus_aculeatus	NW_024045090.1:526053-528110	+	intergenic	LOC119923914-LOC119923918
Tachyglossus_aculeatus:NW_024045093.1:1546503-1548560:+	Env-Tac5.39	686	Tachyglossus_aculeatus	NW_024045093.1:1546503-1548560	+	intergenic	LOC119924066-LOC119924045
Tachyglossus_aculeatus:NW_024045095.1:2265880-2267937:+	Env-Tac5.40	686	Tachyglossus_aculeatus	NW_024045095.1:2265880-2267937	+	intergenic	LOC119924202-LOC119924197
Tachyglossus_aculeatus:NW_024045097.1:1563092-1565149:+	Env-Tac5.41	686	Tachyglossus_aculeatus	NW_024045097.1:1563092-1565149	+	intergenic	LOC119924264-LOC119924264
Tachyglossus_aculeatus:NW_024045101.1:536469-538526:+	Env-Tac5.42	686	Tachyglossus_aculeatus	NW_024045101.1:536469-538526	+	intergenic	LOC119924413-LOC119924411
Tachyglossus_aculeatus:NW_024044988.1:55911-57962:-	Env-Tac5.43	684	Tachyglossus_aculeatus	NW_024044988.1:55911-57962	-	NA	NA
Tachyglossus_aculeatus:NW_024045097.1:1466425-1468473:-	Env-Tac5.44	683	Tachyglossus_aculeatus	NW_024045097.1:1466425-1468473	-	intergenic	LOC119924273-LOC119924268
Tachyglossus_aculeatus:NC_052101.1:60448507-60450555:+	Env-Tac5.45	683	Tachyglossus_aculeatus	NC_052101.1:60448507-60450555	+	intergenic	ALG11-PROK2
Tachyglossus_aculeatus:NC_052068.1:104215368-104217398:+	Env-Tac5.46	677	Tachyglossus_aculeatus	NC_052068.1:104215368-104217398	+	intergenic	LOC119925445-LOC119925327
Tachyglossus_aculeatus:NC_052101.1:129594811-129596838:-	Env-Tac5.47	676	Tachyglossus_aculeatus	NC_052101.1:129594811-129596838	-	intergenic	LOC119949971-LOC119949972
Tachyglossus_aculeatus:NC_052068.1:106351848-106353872:-	Env-Tac5.48	675	Tachyglossus_aculeatus	NC_052068.1:106351848-106353872	-	intergenic	LOC119925359-LOC119925364
Tachyglossus_aculeatus:NC_052075.1:27106134-27108158:-	Env-Tac5.49	675	Tachyglossus_aculeatus	NC_052075.1:27106134-27108158	-	intergenic	LOC119932837-SUCLG1
Tachyglossus_aculeatus:NW_024044838.1:232379-234403:-	Env-Tac5.50	675	Tachyglossus_aculeatus	NW_024044838.1:232379-234403	-	intergenic	LOC119921875-LOC119921875
Tachyglossus_aculeatus:NW_024044868.1:363348-365372:+	Env-Tac5.51	675	Tachyglossus_aculeatus	NW_024044868.1:363348-365372	+	intergenic	LOC119923098-LOC119923101
Tachyglossus_aculeatus:NC_052076.1:72955701-72957686:+	Env-Tac5.52	662	Tachyglossus_aculeatus	NC_052076.1:72955701-72957686	+	intergenic	B3GAT1-LOC119934811
Tachyglossus_aculeatus:NW_024045093.1:499801-501786:+	Env-Tac5.53	662	Tachyglossus_aculeatus	NW_024045093.1:499801-501786	+	intergenic	LOC119924022-LOC119924023
Tachyglossus_aculeatus:NW_024045096.1:1682708-1684693:+	Env-Tac5.54	662	Tachyglossus_aculeatus	NW_024045096.1:1682708-1684693	+	intergenic	LOC119924227-LOC119924227
Tachyglossus_aculeatus:NW_024044848.1:1399409-1401388:-	Env-Tac5.55	660	Tachyglossus_aculeatus	NW_024044848.1:1399409-1401388	-	intergenic	LOC119922659-LOC119922661
Tachyglossus_aculeatus:NW_024044977.1:62327-64264:+	Env-Tac5.56	646	Tachyglossus_aculeatus	NW_024044977.1:62327-64264	+	NA	NA
Tachyglossus_aculeatus:NW_024044887.1:80106-82028:+	Env-Tac5.57	641	Tachyglossus_aculeatus	NW_024044887.1:80106-82028	+	intergenic	LOC119923250-LOC119923252
Tachyglossus_aculeatus:NW_024045093.1:345146-346984:-	Env-Tac5.58	613	Tachyglossus_aculeatus	NW_024045093.1:345146-346984	-	intergenic	LOC119924022-LOC119924023
Tachyglossus_aculeatus:NW_024044855.1:625414-627246:+	Env-Tac5.59	611	Tachyglossus_aculeatus	NW_024044855.1:625414-627246	+	intergenic	LOC119922830-LOC119922833
Tachyglossus_aculeatus:NW_024044917.1:32365-34167:-	Env-Tac5.60	601	Tachyglossus_aculeatus	NW_024044917.1:32365-34167	-	intergenic	LOC119923596-LOC119923596
Tachyglossus_aculeatus:NC_052083.1:22797479-22799254:+	Env-Tac5.61	592	Tachyglossus_aculeatus	NC_052083.1:22797479-22799254	+	intergenic	LOC119940065-LOC119940066
Tachyglossus_aculeatus:NC_052089.1:3451991-3453748:-	Env-Tac5.62	586	Tachyglossus_aculeatus	NC_052089.1:3451991-3453748	-	intergenic	LOC119945054-LOC119945098
Tachyglossus_aculeatus:NW_024044841.1:1730812-1732503:+	Env-Tac5.63	564	Tachyglossus_aculeatus	NW_024044841.1:1730812-1732503	+	intergenic	LOC119922197-LOC119922198
Tachyglossus_aculeatus:NW_024044901.1:269584-271260:-	Env-Tac5.64	559	Tachyglossus_aculeatus	NW_024044901.1:269584-271260	-	intergenic	LOC119923375-LOC119923376
Tachyglossus_aculeatus:NW_024045097.1:748865-750541:-	Env-Tac5.65	559	Tachyglossus_aculeatus	NW_024045097.1:748865-750541	-	intergenic	LOC119924249-LOC119924257
Tachyglossus_aculeatus:NW_024044831.1:1384162-1385802:-	Env-Tac5.66	547	Tachyglossus_aculeatus	NW_024044831.1:1384162-1385802	-	intergenic	LOC119921636-LOC119921650
Tachyglossus_aculeatus:NC_052087.1:19316-20941:-	Env-Tac5.67	542	Tachyglossus_aculeatus	NC_052087.1:19316-20941	-	intergenic	LOC119943328-LOC119943328
Tachyglossus_aculeatus:NC_052097.1:15355144-15356769:-	Env-Tac5.68	542	Tachyglossus_aculeatus	NC_052097.1:15355144-15356769	-	intergenic	LOC119947628-LOC119947628
Tachyglossus_aculeatus:NC_052076.1:74812942-74814567:+	Env-Tac5.69	542	Tachyglossus_aculeatus	NC_052076.1:74812942-74814567	+	intergenic	LOC119934811-LOC119934813
Tachyglossus_aculeatus:NW_024044829.1:1530006-1531628:+	Env-Tac5.70	541	Tachyglossus_aculeatus	NW_024044829.1:1530006-1531628	+	intergenic	LOC119921234-LOC119921236
Tachyglossus_aculeatus:NW_024044828.1:15387-16985:+	Env-Tac5.71	533	Tachyglossus_aculeatus	NW_024044828.1:15387-16985	+	intergenic	STARD9-STARD9
Tachyglossus_aculeatus:NW_024044903.1:254027-255625:+	Env-Tac5.72	533	Tachyglossus_aculeatus	NW_024044903.1:254027-255625	+	intergenic	LOC119923393-LOC119923393
Tachyglossus_aculeatus:NW_024044897.1:110112-111482:-	Env-Tac5.73	457	Tachyglossus_aculeatus	NW_024044897.1:110112-111482	-	intergenic	LOC119923334-LOC119923340
Tachyglossus_aculeatus:NW_024045098.1:2044338-2045708:+	Env-Tac5.74	457	Tachyglossus_aculeatus	NW_024045098.1:2044338-2045708	+	intergenic	LOC119924291-LOC119924293
Tachyglossus_aculeatus:NW_024044841.1:773332-774669:+	Env-Tac5.75	446	Tachyglossus_aculeatus	NW_024044841.1:773332-774669	+	intergenic	LOC119922192-LOC119922194
Tachyglossus_aculeatus:NC_052069.1:133318555-133319883:-	Env-Tac5.76	443	Tachyglossus_aculeatus	NC_052069.1:133318555-133319883	-	intergenic	LOC119927187-LOC119926526
Tachyglossus_aculeatus:NW_024044830.1:24271-25566:+	Env-Tac5.77	432	Tachyglossus_aculeatus	NW_024044830.1:24271-25566	+	intergenic	LOC119921544-LOC119921544
Tachyglossus_aculeatus:NC_052097.1:14927257-14929164:-	Env-Tac6.1	636	Tachyglossus_aculeatus	NC_052097.1:14927257-14929164	-	intergenic	LOC119947618-LOC119947621
Tachyglossus_aculeatus:NW_024044829.1:10193409-10195310:-	Env-Tac6.2	634	Tachyglossus_aculeatus	NW_024044829.1:10193409-10195310	-	intergenic	LOC119921352-LOC119921241
Tachyglossus_aculeatus:NW_024044863.1:998872-1000707:+	Env-Tac6.3	612	Tachyglossus_aculeatus	NW_024044863.1:998872-1000707	+	intergenic	LOC119923009-LOC119923009
Tachyglossus_aculeatus:NC_052073.1:33942806-33944536:-	Env-Tac6.4	577	Tachyglossus_aculeatus	NC_052073.1:33942806-33944536	-	intergenic	LOC119931401-LOC119931402
Tachyglossus_aculeatus:NW_024044886.1:350000-351730:-	Env-Tac6.5	577	Tachyglossus_aculeatus	NW_024044886.1:350000-351730	-	intergenic	LOC119923247-LOC119923247
Tachyglossus_aculeatus:NW_024044837.1:7711951-7713681:+	Env-Tac6.6	577	Tachyglossus_aculeatus	NW_024044837.1:7711951-7713681	+	intergenic	LOC119921845-LOC119921845
Tachyglossus_aculeatus:NW_024045101.1:728532-730262:+	Env-Tac6.7	577	Tachyglossus_aculeatus	NW_024045101.1:728532-730262	+	intergenic	LOC119924413-LOC119924411
Tachyglossus_aculeatus:NW_024044831.1:5249142-5250857:-	Env-Tac6.8	572	Tachyglossus_aculeatus	NW_024044831.1:5249142-5250857	-	intergenic	LOC119921679-LOC119921680
Tachyglossus_aculeatus:NW_024044831.1:4560152-4561867:+	Env-Tac6.9	572	Tachyglossus_aculeatus	NW_024044831.1:4560152-4561867	+	intergenic	LOC119921671-LOC119921675
Tachyglossus_aculeatus:NW_024044837.1:5119002-5120717:+	Env-Tac6.10	572	Tachyglossus_aculeatus	NW_024044837.1:5119002-5120717	+	intergenic	LOC119921792-LOC119921814
Tachyglossus_aculeatus:NW_024044829.1:11701231-11702925:+	Env-Tac6.11	565	Tachyglossus_aculeatus	NW_024044829.1:11701231-11702925	+	intergenic	LOC119921358-LOC119921360
Tachyglossus_aculeatus:NW_024044978.1:21122-22747:-	Env-Tac6.12	542	Tachyglossus_aculeatus	NW_024044978.1:21122-22747	-	NA	NA
Tachyglossus_aculeatus:NW_024044853.1:816485-818104:-	Env-Tac6.13	540	Tachyglossus_aculeatus	NW_024044853.1:816485-818104	-	intergenic	LOC119922793-LOC119922801
Tachyglossus_aculeatus:NC_052082.1:39048693-39050291:-	Env-Tac6.14	533	Tachyglossus_aculeatus	NC_052082.1:39048693-39050291	-	overlap	LOC119939041
Tachyglossus_aculeatus:NW_024044915.1:2687804-2689174:-	Env-Tac6.15	457	Tachyglossus_aculeatus	NW_024044915.1:2687804-2689174	-	intergenic	LOC119923448-LOC119923539
Tachyglossus_aculeatus:NW_024044838.1:5609554-5610843:+	Env-Tac6.16	430	Tachyglossus_aculeatus	NW_024044838.1:5609554-5610843	+	intergenic	LOC119921931-LOC119921931
Tachyglossus_aculeatus:NW_024044831.1:7758761-7759999:-	Env-Tac6.17	413	Tachyglossus_aculeatus	NW_024044831.1:7758761-7759999	-	intergenic	LOC119921712-LOC119921715
Tachyglossus_aculeatus:NC_052068.1:30355699-30356919:+	Env-Tac6.18	407	Tachyglossus_aculeatus	NC_052068.1:30355699-30356919	+	overlap	KCNMA1
Tachyglossus_aculeatus:NW_024044830.1:4069637-4070848:-	Env-Tac6.19	404	Tachyglossus_aculeatus	NW_024044830.1:4069637-4070848	-	intergenic	LOC119921581-LOC119921582
Tachyglossus_aculeatus:NW_024044861.1:799820-801466:+	Env-Tac7.1	549	Tachyglossus_aculeatus	NW_024044861.1:799820-801466	+	intergenic	LOC119922967-LOC119922965
Tachyglossus_aculeatus:NC_052069.1:133175766-133177295:+	Env-Tac7.2	510	Tachyglossus_aculeatus	NC_052069.1:133175766-133177295	+	intergenic	LOC119927180-LOC119927187
						"NA" indicates that no genes present on either sides of the ERV or that overlap with the ERV.
