# Supplementary material for: Dynamic Evolution of Retroviral Envelope Genes in Egg-Laying Mammalian Genomes
Source: Mol Biol Evol. 2023 Apr 17;40(5):msad090. doi: 10.1093/molbev/msad090 (PMC10152393; doi:10.1093/molbev/msad090)
Supplement: msad090_Supplementary_Data [file msad090_supplementary_data.zip › 230322_Dataset_S3.xlsx]

## Sheet: Dataset_S3
Supplementary data set S3. Estimation of integration time of ERVs based on the 5'- and 3'-LTR distance.
Env ID	Name	%identity between 5'-and 3'-LTRs	p-distane per site between 5'-and 3'-LTRs	Estimated integration time (million years ago)
Ornithorhynchus_anatinus:NC_053176.1:3866880-3868136:+	Env-Oan1	96.8454	0.0315	12.1154
Ornithorhynchus_anatinus:NC_041752.1:8479468-8481132:+	Env-Oan2	93.4659	0.0653	25.1154
Tachyglossus_aculeatus:NC_052083.1:32893059-32894822:-	Env-Tac1	99.6109	0.0039	1.5
Tachyglossus_aculeatus:NW_024044891.1:125470-127458:+	Env-Tac2	99.1176	0.0088	3.38462
Tachyglossus_aculeatus:NW_024044830.1:6539377-6541332:-	Env-Tac3.1	99.5146	0.0049	1.88462
Tachyglossus_aculeatus:NC_052101.1:3853223-3855178:-	Env-Tac3.2	100	0	0
Tachyglossus_aculeatus:NC_052069.1:122839919-122841874:+	Env-Tac3.3	99.5208	0.0048	1.84615
Tachyglossus_aculeatus:NW_024044829.1:4871786-4873741:+	Env-Tac3.4	NA	NA	NA
Tachyglossus_aculeatus:NW_024044829.1:2977230-2979122:-	Env-Tac3.5	96.5385	0.0346	13.3077
Tachyglossus_aculeatus:NC_052083.1:21793704-21795587:+	Env-Tac3.6	100	0	0
Tachyglossus_aculeatus:NW_024044921.1:90908-92776:+	Env-Tac3.7	98.88	0.0112	4.30769
Tachyglossus_aculeatus:NC_052068.1:105358910-105360766:-	Env-Tac3.8	NA	NA	NA
Tachyglossus_aculeatus:NW_024044829.1:7011669-7013516:-	Env-Tac3.9	99.0361	0.0096	3.69231
Tachyglossus_aculeatus:NW_024045049.1:16974-18794:-	Env-Tac3.10	86.7299	0.1327	51.0385
Tachyglossus_aculeatus:NC_052066.1:127607946-127609598:-	Env-Tac3.11	99.5153	0.0048	1.84615
Tachyglossus_aculeatus:NW_024044830.1:6407829-6409481:-	Env-Tac3.12	94.9275	0.0507	19.5
Tachyglossus_aculeatus:NC_052070.1:100939473-100941125:+	Env-Tac3.13	100	0	0
Tachyglossus_aculeatus:NC_052101.1:58002355-58003968:+	Env-Tac3.14	96.2791	0.0372	14.3077
Tachyglossus_aculeatus:NC_052101.1:73825765-73827372:+	Env-Tac3.15	96.8599	0.0314	12.0769
Tachyglossus_aculeatus:NW_024044830.1:5155398-5156945:+	Env-Tac3.16	100	0	0
Tachyglossus_aculeatus:NW_024045096.1:617611-619044:+	Env-Tac3.17	100	0	0
Tachyglossus_aculeatus:NC_052096.1:249817-251070:-	Env-Tac3.18	96.8523	0.0315	12.1154
Tachyglossus_aculeatus:NC_052091.1:20275188-20277056:+	Env-Tac4.1	93.9828	0.0602	23.1538
Tachyglossus_aculeatus:NW_024044863.1:979096-980583:+	Env-Tac4.2	98.4663	0.0153	5.88462
Tachyglossus_aculeatus:NC_052094.1:3575683-3577032:-	Env-Tac4.3	96.4286	0.0357	13.7308
Tachyglossus_aculeatus:NW_024044837.1:2480699-2483647:+	Env-Tac5.1	96.8421	0.0316	12.1538
Tachyglossus_aculeatus:NW_024044936.1:115035-117212:-	Env-Tac5.2	99.1289	0.0087	3.34615
Tachyglossus_aculeatus:NW_024044908.1:96015-98159:+	Env-Tac5.3	NA	NA	NA
Tachyglossus_aculeatus:NC_052067.1:49316139-49318223:-	Env-Tac5.4	98.39	0.0161	6.19231
Tachyglossus_aculeatus:NW_024044845.1:1933685-1935751:-	Env-Tac5.5	98.7775	0.0122	4.69231
Tachyglossus_aculeatus:NC_052066.1:109719104-109721167:-	Env-Tac5.6	99.4774	0.0052	2
Tachyglossus_aculeatus:NW_024044981.1:18108-20168:-	Env-Tac5.7	98.8669	0.0113	4.34615
Tachyglossus_aculeatus:NW_024045095.1:1777652-1779712:-	Env-Tac5.8	98.8796	0.0112	4.30769
Tachyglossus_aculeatus:NW_024044837.1:2301573-2303633:+	Env-Tac5.9	98.5689	0.0143	5.5
Tachyglossus_aculeatus:NW_024044857.1:539554-541614:+	Env-Tac5.10	97.035	0.0296	11.3846
Tachyglossus_aculeatus:NC_052067.1:49118070-49120127:-	Env-Tac5.11	98.7805	0.0122	4.69231
Tachyglossus_aculeatus:NW_024044829.1:15833224-15835281:-	Env-Tac5.12	99.6441	0.0036	1.38462
Tachyglossus_aculeatus:NW_024044830.1:7620383-7622440:-	Env-Tac5.13	100	0	0
Tachyglossus_aculeatus:NC_052082.1:37167543-37169600:-	Env-Tac5.14	98.2548	0.0175	6.73077
Tachyglossus_aculeatus:NC_052089.1:1320187-1322244:-	Env-Tac5.15	99.2945	0.0071	2.73077
Tachyglossus_aculeatus:NC_052099.1:16216406-16218463:-	Env-Tac5.16	98.8142	0.0119	4.57692
Tachyglossus_aculeatus:NC_052101.1:52162967-52165024:-	Env-Tac5.17	100	0	0
Tachyglossus_aculeatus:NW_024044845.1:1809419-1811476:-	Env-Tac5.18	100	0	0
Tachyglossus_aculeatus:NW_024044868.1:724773-726830:-	Env-Tac5.19	98.2368	0.0176	6.76923
Tachyglossus_aculeatus:NW_024044874.1:40072-42129:-	Env-Tac5.20	98.0357	0.0196	7.53846
Tachyglossus_aculeatus:NW_024044879.1:263534-265591:-	Env-Tac5.21	99.4718	0.0053	2.03846
Tachyglossus_aculeatus:NW_024044919.1:78248-80305:-	Env-Tac5.22	99.8264	0.0017	0.653846
Tachyglossus_aculeatus:NW_024044934.1:72250-74307:-	Env-Tac5.23	98.5841	0.0142	5.46154
Tachyglossus_aculeatus:NW_024045092.1:1327733-1329790:-	Env-Tac5.24	100	0	0
Tachyglossus_aculeatus:NW_024045101.1:2255188-2257245:-	Env-Tac5.25	98.7931	0.0121	4.65385
Tachyglossus_aculeatus:NW_024045101.1:686826-688883:-	Env-Tac5.26	99.1334	0.0087	3.34615
Tachyglossus_aculeatus:NC_052066.1:77229028-77231085:+	Env-Tac5.27	100	0	0
Tachyglossus_aculeatus:NW_024044829.1:3846911-3848968:+	Env-Tac5.28	97.5482	0.0245	9.42308
Tachyglossus_aculeatus:NW_024044830.1:1819035-1821092:+	Env-Tac5.29	100	0	0
Tachyglossus_aculeatus:NC_052082.1:39853708-39855765:+	Env-Tac5.30	NA	NA	NA
Tachyglossus_aculeatus:NC_052083.1:21386691-21388748:+	Env-Tac5.31	99.3056	0.0069	2.65385
Tachyglossus_aculeatus:NC_052097.1:47791-49848:+	Env-Tac5.32	99.8264	0.0017	0.653846
Tachyglossus_aculeatus:NC_052101.1:6861846-6863903:+	Env-Tac5.33	98.8055	0.0119	4.57692
Tachyglossus_aculeatus:NW_024044837.1:368550-370607:+	Env-Tac5.34	99.6522	0.0035	1.34615
Tachyglossus_aculeatus:NW_024044837.1:2864605-2866662:+	Env-Tac5.35	99.8264	0.0017	0.653846
Tachyglossus_aculeatus:NW_024044838.1:1764186-1766243:+	Env-Tac5.36	99.3151	0.0068	2.61538
Tachyglossus_aculeatus:NW_024044920.1:166529-168586:+	Env-Tac5.37	99.322	0.0068	2.61538
Tachyglossus_aculeatus:NW_024045090.1:526053-528110:+	Env-Tac5.38	98.6784	0.0132	5.07692
Tachyglossus_aculeatus:NW_024045093.1:1546503-1548560:+	Env-Tac5.39	99.8264	0.0017	0.653846
Tachyglossus_aculeatus:NW_024045095.1:2265880-2267937:+	Env-Tac5.40	97.8261	0.0217	8.34615
Tachyglossus_aculeatus:NW_024045097.1:1563092-1565149:+	Env-Tac5.41	99.8264	0.0017	0.653846
Tachyglossus_aculeatus:NW_024045101.1:536469-538526:+	Env-Tac5.42	98.0861	0.0191	7.34615
Tachyglossus_aculeatus:NW_024044988.1:55911-57962:-	Env-Tac5.43	NA	NA	NA
Tachyglossus_aculeatus:NW_024045097.1:1466425-1468473:-	Env-Tac5.44	98.2578	0.0174	6.69231
Tachyglossus_aculeatus:NC_052101.1:60448507-60450555:+	Env-Tac5.45	99.5434	0.0046	1.76923
Tachyglossus_aculeatus:NC_052068.1:104215368-104217398:+	Env-Tac5.46	96.7901	0.0321	12.3462
Tachyglossus_aculeatus:NC_052101.1:129594811-129596838:-	Env-Tac5.47	99.0876	0.0091	3.5
Tachyglossus_aculeatus:NC_052068.1:106351848-106353872:-	Env-Tac5.48	98.6087	0.0139	5.34615
Tachyglossus_aculeatus:NC_052075.1:27106134-27108158:-	Env-Tac5.49	100	0	0
Tachyglossus_aculeatus:NW_024044838.1:232379-234403:-	Env-Tac5.50	98.3333	0.0167	6.42308
Tachyglossus_aculeatus:NW_024044868.1:363348-365372:+	Env-Tac5.51	98.9547	0.0105	4.03846
Tachyglossus_aculeatus:NC_052076.1:72955701-72957686:+	Env-Tac5.52	99.6942	0.0031	1.19231
Tachyglossus_aculeatus:NW_024045093.1:499801-501786:+	Env-Tac5.53	97.331	0.0267	10.2692
Tachyglossus_aculeatus:NW_024045096.1:1682708-1684693:+	Env-Tac5.54	99.481	0.0052	2
Tachyglossus_aculeatus:NW_024044848.1:1399409-1401388:-	Env-Tac5.55	94.5312	0.0547	21.0385
Tachyglossus_aculeatus:NW_024044977.1:62327-64264:+	Env-Tac5.56	94.4737	0.0553	21.2692
Tachyglossus_aculeatus:NW_024044887.1:80106-82028:+	Env-Tac5.57	97.9021	0.021	8.07692
Tachyglossus_aculeatus:NW_024045093.1:345146-346984:-	Env-Tac5.58	97.8221	0.0218	8.38462
Tachyglossus_aculeatus:NW_024044855.1:625414-627246:+	Env-Tac5.59	100	0	0
Tachyglossus_aculeatus:NW_024044917.1:32365-34167:-	Env-Tac5.60	98.594	0.0141	5.42308
Tachyglossus_aculeatus:NC_052083.1:22797479-22799254:+	Env-Tac5.61	97.093	0.0291	11.1923
Tachyglossus_aculeatus:NC_052089.1:3451991-3453748:-	Env-Tac5.62	98.0565	0.0194	7.46154
Tachyglossus_aculeatus:NW_024044841.1:1730812-1732503:+	Env-Tac5.63	99.1561	0.0084	3.23077
Tachyglossus_aculeatus:NW_024044901.1:269584-271260:-	Env-Tac5.64	100	0	0
Tachyglossus_aculeatus:NW_024045097.1:748865-750541:-	Env-Tac5.65	99.6466	0.0035	1.34615
Tachyglossus_aculeatus:NW_024044831.1:1384162-1385802:-	Env-Tac5.66	99.3007	0.007	2.69231
Tachyglossus_aculeatus:NC_052087.1:19316-20941:-	Env-Tac5.67	97.3022	0.027	10.3846
Tachyglossus_aculeatus:NC_052097.1:15355144-15356769:-	Env-Tac5.68	97.2222	0.0278	10.6923
Tachyglossus_aculeatus:NC_052076.1:74812942-74814567:+	Env-Tac5.69	98.3986	0.016	6.15385
Tachyglossus_aculeatus:NW_024044829.1:1530006-1531628:+	Env-Tac5.70	99.0958	0.009	3.46154
Tachyglossus_aculeatus:NW_024044828.1:15387-16985:+	Env-Tac5.71	NA	NA	NA
Tachyglossus_aculeatus:NW_024044903.1:254027-255625:+	Env-Tac5.72	97.832	0.0217	8.34615
Tachyglossus_aculeatus:NW_024044897.1:110112-111482:-	Env-Tac5.73	97.7891	0.0221	8.5
Tachyglossus_aculeatus:NW_024045098.1:2044338-2045708:+	Env-Tac5.74	99.4382	0.0056	2.15385
Tachyglossus_aculeatus:NW_024044841.1:773332-774669:+	Env-Tac5.75	95.7179	0.0428	16.4615
Tachyglossus_aculeatus:NC_052069.1:133318555-133319883:-	Env-Tac5.76	98.8201	0.0118	4.53846
Tachyglossus_aculeatus:NW_024044830.1:24271-25566:+	Env-Tac5.77	99.0338	0.0097	3.73077
Tachyglossus_aculeatus:NC_052097.1:14927257-14929164:-	Env-Tac6.1	98.1233	0.0188	7.23077
Tachyglossus_aculeatus:NW_024044829.1:10193409-10195310:-	Env-Tac6.2	NA	NA	NA
Tachyglossus_aculeatus:NW_024044863.1:998872-1000707:+	Env-Tac6.3	99.3197	0.0068	2.61538
Tachyglossus_aculeatus:NC_052073.1:33942806-33944536:-	Env-Tac6.4	NA	NA	NA
Tachyglossus_aculeatus:NW_024044886.1:350000-351730:-	Env-Tac6.5	96.5054	0.0349	13.4231
Tachyglossus_aculeatus:NW_024044837.1:7711951-7713681:+	Env-Tac6.6	97.0509	0.0295	11.3462
Tachyglossus_aculeatus:NW_024045101.1:728532-730262:+	Env-Tac6.7	96.648	0.0335	12.8846
Tachyglossus_aculeatus:NW_024044831.1:5249142-5250857:-	Env-Tac6.8	95.7672	0.0423	16.2692
Tachyglossus_aculeatus:NW_024044831.1:4560152-4561867:+	Env-Tac6.9	94.9468	0.0505	19.4231
Tachyglossus_aculeatus:NW_024044837.1:5119002-5120717:+	Env-Tac6.10	99.5272	0.0047	1.80769
Tachyglossus_aculeatus:NW_024044829.1:11701231-11702925:+	Env-Tac6.11	97.3118	0.0269	10.3462
Tachyglossus_aculeatus:NW_024044978.1:21122-22747:-	Env-Tac6.12	94.4444	0.0556	21.3846
Tachyglossus_aculeatus:NW_024044853.1:816485-818104:-	Env-Tac6.13	NA	NA	NA
Tachyglossus_aculeatus:NC_052082.1:39048693-39050291:-	Env-Tac6.14	84.375	0.1562	60.0769
Tachyglossus_aculeatus:NW_024044915.1:2687804-2689174:-	Env-Tac6.15	95.1743	0.0483	18.5769
Tachyglossus_aculeatus:NW_024044838.1:5609554-5610843:+	Env-Tac6.16	NA	NA	NA
Tachyglossus_aculeatus:NW_024044831.1:7758761-7759999:-	Env-Tac6.17	96.1702	0.0383	14.7308
Tachyglossus_aculeatus:NC_052068.1:30355699-30356919:+	Env-Tac6.18	NA	NA	NA
Tachyglossus_aculeatus:NW_024044830.1:4069637-4070848:-	Env-Tac6.19	96.6234	0.0338	13
Tachyglossus_aculeatus:NW_024044861.1:799820-801466:+	Env-Tac7.1	90.9804	0.0902	34.6923
Tachyglossus_aculeatus:NC_052069.1:133175766-133177295:+	Env-Tac7.2	96.3455	0.0365	14.0385
		"NA" indicates that LTR was not detected.
